# Supplementary material for: Diurnal variation of motor activity in adult ADHD patients analyzed with methods from graph theory
Source: PLoS One. 2020 Nov 9;15(11):e0241991. doi: 10.1371/journal.pone.0241991 (PMC7652335; doi:10.1371/journal.pone.0241991)
Supplement: S1 File — (XLSX) [file pone.0241991.s012.xlsx]

## Sheet: Ark1
subject	gender	adhd	wurs	asrst	hada	hadd	madrs	ct	ct11	mdq	adhdct	diurnal	adhddiurnal	ct11diurnal	activity	sdp	rmssdp	rmssdsd	edges40	comp40	bridges40	missing40	max40	zero40	cliques40	sampen	lnklikker	bridges2	bridges5	bridges10	bridges20	bridges80
1	1	1	54	53	12	2	26	13	1	12	1	1	1	1	71	149.4	111.5	0.746	3.906	159	24	320	19	155	1287	0.376	7.16	50	53	56	47	45
2	1	1	83	77	2	7	11	17	1	11	1	1	1	1	347	106.1	83.4	0.786	4.814	112	37	314	18	130	1444	0.625	7.275	87	80	62	41	65
3	2	1	72	60	8	0	6	10	2	5	2	1	1	2	621	100.5	58.7	0.584	8.844	84	42	287	35	110	5661	0.391	8.641	85	61	51	47	30
4	2	1	60	56	10	5	28	13	1	8	1	1	1	1	99	98.7	110.4	1.119	4.942	95	44	335	20	117	1416	1.271	7.256	71	78	81	58	54
5	1	2	31	21	4	0	2	11	1	5	3	1	2	1	76	127.9	113.6	0.888	4.464	162	44	329	29	181	2238	0.452	7.713	41	57	50	40	68
6	1	1	70	61	17	4	19	17	1	10	1	1	1	1	204	120.9	105.6	0.873	5.808	136	14	323	25	125	2364	0.451	7.768	48	62	65	36	34
7	2	2	61	33	6	2	6	11	1	9	3	1	2	1	84	98.1	78.3	0.797	7.05	111	41	321	32	125	4301	1.104	8.367	73	77	70	37	59
8	2	1	21	26	2	0	17	5	2	0	2	1	1	2	198	145.1	150.6	1.038	4.878	97	47	327	15	105	1341	0.925	7.201	76	82	90	59	68
9	1	1	52	49	9	0	9	7	2	6	2	1	1	2	178	120.4	116.6	0.969	4.1	111	39	339	15	125	984	1.079	6.892	57	91	89	58	67
10	1	2	59	46	17	7	19	8	2	6	4	1	2	2	595	65.5	62.7	0.956	9.578	66	39	296	38	85	5157	1.661	8.548	107	84	62	42	83
11	2	1	34	39	7	0	3	5	2		2	1	1	2	631	85.6	78.4	0.916	7.286	77	46	303	26	98	3345	1.341	8.115	73	92	82	44	75
12	2	1	37	60	9	3	12	10	2	4	2	1	1	2	221	121.2	100.8	0.832	6.142	93	38	325	22	105	2353	0.728	7.763	70	84	75	42	77
13	2	2	5	6	3	3	12	5	2	0	4	1	2	2	216	119	92	0.774	6.692	90	41	318	24	98	2941	1.067	7.987	72	92	79	55	46
14	2	2	56	43	7	12	24	11	1	9	3	1	2	1	645	59	52.2	0.885	9.656	65	43	285	33	92	5734	1.452	8.654	104	77	60	33	62
15	2	2	16	29	0	1	12	4	2	2	4	1	2	2	38	96.4	93.1	0.966	7.65	84	45	305	28	103	4570	0.855	8.427	70	79	71	55	70
16	1	2										1	2		107	195.5	166.6	0.852	1.467	236	47	342	11	263	271	0.165	5.602	37	38	38	33	67
17	2	2	30	15	13	13	28	18	1	10	3	1	2	1	278	89.7	88.9	0.991	7.133	75	32	312	24	94	2790	1.174	7.934	69	81	85	46	54
18	1	2	28	53	2	1	4	9	2	8	4	1	2	2	236	118.1	126.3	1.069	5.239	97	32	325	17	112	1635	1.024	7.399	81	84	86	51	66
19	1	2	34	39	10	7		14	1	6	3	1	2	1	63	227	201.2	0.886	0.747	297	24	352	10	295	172	0.239	5.147	20	24	27	24	3
20	1	2	57	43	17	9	17	3	2	4	4	1	2	2	432	104.5	65.6	0.628	6.831	132	33	306	30	132	4318	0.619	8.371	61	56	53	50	31
21	1	2	40		12	8	15	14	1	10	3	1	2	1	408	101.1	88	0.871	5.589	76	49	319	29	94	2289	0.95	7.736	69	84	91	68	68
22	2	2	50	55	14	9	16	13	1	6	3	1	2	1	164	121.7	117.8	0.968	5.397	88	35	327	19	95	1693	0.92	7.434	48	83	76	58	65
23	1	2	38	57	11	1	16	19	1	11	3	1	2	1	387	108.7	100.2	0.921	5.922	77	40	313	16	93	1875	0.75	7.536	82	83	78	34	66
24	1	1	88	54	11	6	15	10	2	2	2	1	1	2	491	93.2	89.4	0.96	7.728	74	36	302	23	91	3238	1.266	8.083	92	97	73	32	56
25	2	2	19	27	11	4	15	12	1		3	1	2	1	170	172.6	98	0.568	2.458	245	36	331	21	258	1136	0.129	7.035	38	44	24	23	81
26	2	1	48	50	8	8	14	6	2	2	2	1	1	2	299	82.7	89.6	1.084	7.525	81	30	309	21	89	3086	1.586	8.035	72	92	95	47	59
27	1	2	20	8	13	1	5	16	1	5	3	1	2	1	348	130.2	74.4	0.572	5.056	196	10	322	24	194	2269	0.099	7.727	58	47	35	22	47
28	1	1	64	53	14	3	12	8	2	0	2	1	1	2	224	120.2	102	0.849	4.778	126	15	315	18	115	1354	0.764	7.211	62	77	84	34	33
29	2	2	7	41	16	2	11	10	2	3	4	1	2	2					5.561	108	28	317	21	106	1723	1.266	7.452	58	81	91	45	62
30	2	1	50	32	15	4	12	14	1	3	1	1	1	1	258	164.4	95.9	0.583	2.314	248	46	340	20	272	1118	0.128	7.019	31	33	21	27	71
31	2	1	10	10	2	1	3	7	2	4	2	1	1	2	350	99.4	81.1	0.816	7.619	74	40	308	23	94	3493	1.172	8.159	98	88	73	43	69
32	1	1	41	42	14	5	29	14	1	9	1	1	1	1	418	134.2	107.1	0.798	3.65	132	51	331	16	148	989	0.551	6.897	66	77	63	44	60
33	1	2			5	6	13	15	1	9	3	1	2	1	163	174.5	161.3	0.925	2.433	200	44	338	16	202	602	0.352	6.4	40	49	54	40	66
34	1	1	30	40	7	3	7	1	2	6	2	1	1	2	270	100	90.8	0.908	5.472	88	54	330	19	106	1643	1.365	7.404	63	91	80	51	72
35	1	2	18	24	12	5	18	16	1	8	3	1	2	1	461	88.9	90.4	1.017	7.278	70	44	316	23	91	3069	1.121	8.029	79	118	84	34	72
36	1	1	62	35	5	3	10	19	1	11	1	1	1	1	317	125.6	84.4	0.672	6.756	182	29	303	42	179	5758	0.332	8.658	50	48	47	39	18
37	1	1	75	41	14	6	15	10	2	4	2	1	1	2	174	189.8	137.3	0.724	2.708	187	37	334	12	182	676	0.408	6.516	50	59	63	45	70
38	1	1	53	55	7	0	5	10	2	8	2	1	1	2	546	74.5	73.1	0.981	10.197	67	40	277	35	97	6863	0.957	8.834	116	90	64	31	75
39	2	1	56	68	20	8	28	15	1	10	1	1	1	1	296	151.3	127.3	0.841	3.478	147	48	322	14	161	1020	0.35	6.928	56	63	53	44	62
40	2	2	27	48	2	0	2	14	1	7	3	1	2	1	351	103.2	84.7	0.82	5.786	99	46	322	20	131	2116	0.445	7.657	77	74	63	45	68
41	2	1	25	49	5	0	5	15	1	0	1	1	1	1	313	132.1	88.3	0.669	5.061	109	28	316	23	112	1628	0.724	7.395	73	77	75	49	70
4	1	2	24	28	10	10	11	10	2	8	4	1	2	2	315	82.4	71.3	0.865	7.339	75	37	305	21	99	2967	1.142	7.995	95	105	81	36	66
43	2	1	34	38	5	2	0	9	2	7	2	1	1	2	152	165.2	98.4	0.596	1.975	229	43	341	16	234	686	0.358	6.531	33	43	43	55	48
44	1	1						11	1		1	1	1	1	136	227.8	188.2	0.826	1.786	232	20	342	11	217	321	0.231	5.771	40	35	53	41	5
45	2	1	48	39	9	12	22	11	1	9	1	1	1	1	319	108.4	90.4	0.833	5.522	117	21	299	38	105	2217	0.546	7.704	49	65	71	51	39
46	1	2	33	34	9	6	16	18	1	10	3	1	2	1	162	193.9	146.8	0.757	2.581	217	34	338	15	220	803	0.305	6.688	31	39	39	32	54
47	2	1	25	28	5	5	10	2	2	1	2	1	1	2	34	311.4	268.8	0.863	0.653	305	14	351	9	292	100	0.136	4.605	17	24	19	16	14
48	1	1	40	43	3	2	9	9	2	4	2	1	1	2	251	181.8	139.1	0.765	2.158	241	27	330	15	237	709	0.169	6.564	44	32	34	18	22
49	1	2	32	49	8	2	10	15	1	9	3	1	2	1	599	70.5	62.5	0.887	9.867	68	37	292	29	91	5308	0.801	8.577	85	70	59	36	74
50	2	2	35	22	9	5	20	10	2	3	4	1	2	2	716	82.5	66.7	0.808	8.025	76	43	297	27	96	4295	0.687	8.365	87	87	62	50	68
51	1	2	43	40	11	13	37	15	1	13	3	1	2	1	569	78.4	60.2	0.768	7.903	73	46	292	25	99	3567	1.141	8.179	102	72	55	32	77
52	1	1	52	43	10	0	5	12	1	10	1	1	1	1	564	143.6	152.5	1.063	3.814	112	54	326	15	122	1009	0.589	6.917	60	78	90	75	65
53	2	1	57	46	9	10	9	12	1	10	1	1	1	1	325	83	86.2	1.038	7.358	64	44	304	21	92	3000	1.429	8.006	94	105	94	48	61
54	1	2	5	21	1	4	6	7	2	3	4	1	2	2	176	135.7	103.9	0.766	2.906	214	25	335	23	211	1221	0.226	7.107	53	60	37	41	26
55	2	2	14	34	5	1	2	11	1	6	3	1	2	1	432	96.5	98.1	1.017	6.297	91	39	316	19	95	2218	1.323	7.704	85	93	84	53	60
56	2	1	45	38	8	6	11	6	2	2	2	1	1	2	167	115.2	110.1	0.955	5.822	91	35	324	17	96	1822	1.232	7.508	69	112	102	51	62
57	1	2	28	35			8	11	1	1	3	1	2	1	515	89.9	79.5	0.884	6.258	105	46	299	29	123	3310	0.922	8.105	84	70	60	48	60
58	1	1	60	51	8	2	11	17	1	9	1	1	1	1	383	84	74.9	0.892	7.014	79	43	309	22	95	2718	1.446	7.908	83	94	89	33	59
59	1	1	21	40	6	5	4	14	1	9	1	1	1	1	209	82.9	93.8	1.131	8.333	78	36	314	27	95	3953	1.631	8.282	89	116	88	40	64
60	2	2	5	27	4	10	10	13	1	3	3	1	2	1	173	191	152	0.796	1.917	198	43	334	13	197	340	0.279	5.829	39	30	52	59	57
61	2	2	17	34	9	6	16	10	2	12	4	1	2	2	313	90.4	88.1	0.975	5.989	91	25	317	18	99	1868	1.29	7.533	67	124	93	52	59
62	2	2	28	25			20			0		1	2		408	111.2	102.2	0.919	7.344	106	24	315	35	106	4172	0.633	8.336	75	84	63	47	33
63	2	1	43	37	17	7	25	17	1	11	1	1	1	1	562	98.3	84.2	0.857	6.408	95	38	315	25	111	2930	0.803	7.983	85	89	75	43	60
64	2	1	30	37	10	3	18	6	2	6	2	1	1	2	143	128.6	130.3	1.013	6.686	75	48	310	20	93	2374	0.698	7.772	90	95	70	47	65
65	2	1	62	57	12	13	18	19	1	13	1	1	1	1	248	117.3	107	0.912	6	94	44	316	23	117	2430	0.67	7.796	70	84	60	42	55
66	1	1	36	42	8	6	23	18	1	3	1	1	1	1	165	229.3	170.2	0.742	1.867	267	9	343	14	259	535	0.079	6.282	32	29	32	12	3
67	2	1	88	62	16	12	16	18	1	11	1	1	1	1	113	186.3	123.8	0.664	1.264	270	39	344	18	276	423	0.256	6.047	28	27	23	28	58
68	1	2	16	23	8	0	4	6	2	9	4	1	2	2	797	62.3	51.8	0.832	12.989	73	38	277	38	89	10192	1.527	9.229	99	79	46	31	55
69	2	2			14	9	19					1	2		244	133.4	124.8	0.936	3.575	134	36	321	13	150	8390	0.416	9.035	57	67	69	53	58
70	2	1	59	46	14	9	22	18	1	8	1	1	1	1	207	128.5	134.9	1.05	3.742	117	47	332	15	126	840	0.77	6.733	40	76	93	60	52
71	2	1	60	56	12	0	9	17	1	13	1	1	1	1	432	85.6	89.3	1.043	7	91	19	328	21	95	2636	1.187	7.877	62	118	81	39	51
72	1	2	41	24	7	0	2	8	2	3	4	1	2	2	397	131.7	120.1	0.912	5.686	81	39	318	18	101	1834	0.785	7.514	64	103	93	46	59
73	2	1	83	74	18	12	21	10	2	6	2	1	1	2	470	81.2	72.6	0.894	5.981	87	28	313	21	105	2000	1.434	7.601	92	90	80	59	50
74	2	1	26	55	9	4	14	12	1	13	1	1	1	1	383	107	74.7	0.698	6.028	104	40	306	30	116	3262	0.581	8.09	73	69	71	38	73
75	2	2	29	42	15	10	15	16	1	13	3	1	2	1	209	121.5	102.3	0.842	4.944	108	41	320	18	121	1625	0.459	7.393	59	82	80	55	56
76	1	1	63	63	4	0	7	11	1	6	1	1	1	1	155	204.5	113.3	0.554	0.858	278	39	349	15	282	166	0.2	5.112	24	26	26	36	33
77	2	1	77	48			14	14	1	7	1	1	1	1	191	116.9	119.4	1.021	3.85	155	41	330	19	160	1207	0.825	7.096	55	59	67	60	54
78	1	3							3			1	3	3	358	87.8	76.5	0.871	7.233	86	35	312	26	98	3049	1.441	8.023	76	94	67	38	69
79	2	3							3			1	3	3	305	94.1	74.3	0.79	7.875	121	30	286	31	140	4833	0.337	8.483	61	51	50	27	63
80	1	3							3			1	3	3	240	185.8	129.2	0.695	2.897	179	32	329	16	184	780	0.342	6.659	48	68	64	37	62
81	1	3							3			1	3	3	409	67	70.4	1.05	8.447	71	50	298	26	94	4024	1.665	8.3	87	85	54	45	67
82	1	3							3			1	3	3	384	98.8	90.6	0.916	5.7	91	41	303	20	105	1962	0.981	7.582	75	88	72	48	73
83	1	3							3			1	3	3	361	132.8	101	0.761	4.519	99	49	317	17	108	1205	0.634	7.094	68	90	85	56	56
84	1	3							3			1	3	3	591	90.6	69.8	0.771	6.653	88	26	299	17	97	2547	0.834	7.843	95	97	56	43	71
85	2	3							3			1	3	3	262	123.8	76.9	0.621	3.994	131	46	309	18	129	1240	0.619	7.123	73	75	63	43	61
86	2	3							3			1	3	3	285	139.2	100.8	0.724	3.922	112	45	321	15	119	881	0.68	6.781	57	82	87	76	74
87	2	3							3			1	3	3	578	70.9	66.9	0.943	8.706	84	35	303	28	93	4824	1.354	8.481	79	87	49	29	57
88	2	3							3			1	3	3	232	112.4	111	0.988	5.6	80	41	309	23	87	2546	0.9	7.842	74	79	75	70	61
89	1	3							3			1	3	3	364	97.2	88.3	0.909	7.231	80	45	312	22	95	3178	1.449	8.064	77	95	82	58	69
90	1	3							3			1	3	3	307	90.4	73.9	0.818	6.978	101	28	310	29	107	3274	0.964	8.094	80	84	71	36	50
91	1	3							3			1	3	3	398	69.3	64.3	0.928	9.028	65	48	297	25	92	4425	1.705	8.395	93	100	53	42	82
92	1	3							3			1	3	3	1124	67.5	61.1	0.906	9.756	66	24	276	26	85	5458	1.413	8.605	111	89	65	28	65
93	1	3							3			1	3	3	411	87.6	78.3	0.893	8.819	84	29	299	26	100	4406	1.398	8.391	87	102	83	18	66
94	1	3							3			1	3	3	176	128.1	112.4	0.878	4.122	109	43	329	14	126	939	0.91	6.845	54	77	80	69	59
95	2	3							3			1	3	3	341	134.1	91.1	0.679	3.797	149	42	331	20	171	1093	0.333	6.997	57	73	48	36	71
96	1	3							3			1	3	3	297	74.1	80.7	1.089	8.583	103	24	306	31	108	4899	1.562	8.497	82	85	61	46	54
97	1	3							3			1	3	3	369	95.3	81.5	0.855	5.142	92	49	327	18	110	1412	1.319	7.253	75	97	83	55	82
98	1	3							3			1	3	3	481	92.1	79	0.858	6.864	80	28	291	25	89	2810	0.971	7.941	102	101	72	46	69
99	1	3							3			1	3	3	216	88.2	81	0.918	5.814	98	36	308	20	106	2036	1.396	7.619	69	84	81	37	60
100	1	3							3			1	3	3	435	93.3	74.7	0.801	6.417	80	41	311	21	101	2717	1.133	7.907	92	93	95	39	66
101	1	3							3			1	3	3	638	63	64.7	1.027	10.7	67	38	285	31	86	6886	1.677	8.837	106	89	51	32	71
102	2	3							3			1	3	3	339	108.4	83	0.765	5.903	120	36	307	22	120	2560	0.806	7.848	94	71	68	46	69
103	2	3							3			1	3	3	444	105.7	92.8	0.878	5.403	95	36	314	17	104	1938	0.911	7.569	68	87	77	55	58
104	2	3							3			1	3	3	193	176.3	122.6	0.695	2.708	199	38	332	16	208	743	0.279	6.611	44	54	63	53	65
105	2	3							3			1	3	3	343	104.8	102.4	0.977	5.592	73	39	318	19	90	1721	0.817	7.451	71	89	90	58	71
106	2	2							1			1	2	1	203	210.4	146.7	0.697	2.031	229	37	340	16	228	592	0.174	6.384	29	38	30	29	60
107	1	3							3			1	3	3	370	113.1	86.7	0.766	4.489	131	45	304	16	140	1293	0.402	7.165	64	57	62	38	29
108	1	3							3			1	3	3	294	152.9	93.4	0.611	2.444	183	58	329	19	203	568	0.312	6.342	29	35	42	43	68
109	2	2							1			1	2	1	72	145.8	134.2	0.921	4.114	167	17	327	17	157	1489	0.379	7.306	60	56	49	30	21
110	1	2							2			1	2	2	225	193	115.6	0.599	2.219	182	32	330	10	172	425	0.159	6.052	41	45	42	41	37
111	2	2							1			1	2	1	225	272.7	257.2	0.943	0.608	289	37	352	9	282	106	0.371	4.663	16	21	28	30	33
1	1	1							1			2	4	4	43	195.4	197.8	1.012	1.764	236	19	347	13	223	393	0.428	5.974	25	36	40	45	20
2	1	1							1			2	4	4	275	163.3	167.8	1.028	4.369	128	37	315	23	133	1353	0.665	7.21	59	83	80	54	61
3	2	1							2			2	4	5	791	78	67	0.859	8.906	63	41	302	26	90	4154	1.476	8.332	94	82	49	33	73
4	2	1							1			2	4	4	116	89.3	84.2	0.943	6.089	109	29	306	26	119	2393	1.237	7.78	62	78	63	49	53
5	1	2							1			2	5	4	9	240	284.5	1.185	0.889	286	15	353	8	277	139	0.293	4.934	12	24	29	30	18
6	1	1							1			2	4	4	274	102.5	109	1.064	6.478	72	35	321	20	93	2251	1.216	7.719	66	101	91	53	63
7	2	2							1			2	5	4	92	129.6	95.5	0.736	5.536	129	26	318	29	136	2510	0.623	7.828	61	69	54	42	49
8	2	1							2			2	4	5	329	131.1	112.5	0.858	6.272	69	41	315	26	87	2641	0.36	7.879	85	85	99	51	66
9	1	1							2			2	4	5	122	168.9	166.9	0.988	2.2	173	49	342	10	173	340	0.398	5.829	32	51	61	73	37
10	1	2							2			2	5	5	440	89.8	76.8	0.855	6.856	62	57	298	20	84	2674	0.644	7.891	103	92	57	49	65
11	2	1							2			2	4	5	565	112.9	110.5	0.979	6.192	87	36	317	18	98	2032	1.132	7.617	87	89	70	55	60
12	2	1							2			2	4	5	216	130.1	112.7	0.866	4.167	181	12	327	19	173	1364	0.189	7.218	51	65	40	22	8
13	2	2							2			2	5	5	231	119.5	87	0.728	4.861	144	21	316	24	132	2092	0.452	7.646	67	85	57	48	21
14	2	2							1			2	5	4	408	109.4	80.4	0.734	5.5	129	38	323	28	129	2747	0.598	7.918	73	76	62	51	57
15	2	2							2			2	5	5	66	113.2	120.3	1.064	6.014	66	45	323	21	86	1967	1.042	7.584	69	101	99	55	70
16	1	2										2	5		304	85.8	77.1	0.899	8.192	83	43	307	28	96	4209	1.195	8.345	96	88	53	52	66
17	2	2							1			2	5	4	225	106.6	92.9	0.871	6.756	172	20	313	33	172	4395	0.346	8.388	77	72	43	29	0
18	1	2							2			2	5	5	222	93.2	78.3	0.841	6.222	113	33	307	21	120	2472	0.75	7.813	68	63	52	31	66
19	1	2							1			2	5	4	259	124.8	104.6	0.838	4.461	139	35	318	27	128	1842	0.729	7.519	63	66	66	52	56
20	1	2							2			2	5	5	289	118.7	80.7	0.68	5.039	126	22	310	21	116	1969	0.522	7.585	71	69	55	33	35
21	1	2							1			2	5	4	97	291.2	196.9	0.676	0.789	321	4	350	11	316	252	0.015	5.529	20	33	23	5	0
22	2	2							1			2	5	4	97	191.7	140.5	0.733	2.15	226	21	333	13	209	624	0.243	6.436	37	39	26	35	6
23	1	2							1			2	5	4	200	151.6	135.8	0.896	3.078	175	11	328	14	163	685	0.371	6.529	50	60	58	36	18
24	1	1							2			2	4	5	521	105.7	88.6	0.838	5.075	116	24	316	18	117	1594	0.821	7.374	69	82	81	49	46
25	2	2							1			2	5	4	561	60.3	58.4	0.969	10.042	72	33	285	30	91	5475	1.645	8.608	98	86	57	25	64
26	2	1							2			2	4	5	298	94.1	80.3	0.853	7.369	129	15	300	26	117	3515	0.558	8.165	79	59	42	28	29
27	1	2							1			2	5	4	303	134.9	87.5	0.648	3.481	138	40	328	15	137	892	0.519	6.793	63	83	77	39	32
28	1	1							2			2	4	5	70	247.5	184.6	0.746	1.131	264	30	345	12	249	190	0.356	5.247	26	36	35	33	17
29	2	2							2			2	5	5	219	188	128.4	0.683	2.986	182	34	323	16	170	874	0.355	6.773	48	56	56	49	21
30	2	1							1			2	4	4	684	56.8	62.8	1.106	11.594	68	41	295	35	93	7872	2.053	8.971	106	87	55	45	72
31	2	1							2			2	4	5	527	104	77.2	0.742	7.972	93	21	305	22	104	3853	0.599	8.257	94	92	69	42	63
32	1	1							1			2	4	4	468	145.7	82.5	0.566	4.358	101	40	319	14	111	1178	0.533	7.072	67	86	77	59	52
33	1	2							1			2	5	4	372	169.5	108.5	0.64	3.992	138	37	319	19	144	1197	0.398	7.088	54	77	60	43	58
34	1	1							2			2	4	5	253	145.1	96	0.662	4.953	163	21	307	31	139	3286	0.414	8.097	52	62	48	34	37
35	1	2							1			2	5	4	300	168.3	122.8	0.73	3.392	183	14	331	17	172	961	0.347	6.868	61	77	70	37	15
36	1	1							1			2	4	4	239	158.1	104.5	0.661	4.094	146	14	324	21	135	1399	0.301	7.244	35	59	60	32	8
37	1	1							2			2	4	5	333	159.1	123.5	0.776	4.347	167	7	322	20	156	1333	0.297	7.195	69	88	56	23	9
38	1	1							2			2	4	5	405	104.4	89.3	0.855	5.903	99	24	296	25	94	2118	0.769	7.658	81	78	65	38	52
39	2	1							1			2	4	4	657	100.8	90.1	0.894	5.169	127	39	312	28	134	1905	0.561	7.552	74	79	69	48	61
40	2	2							1			2	5	4	230	169.6	125.1	0.737	3.758	143	42	328	21	159	1437	0.374	7.27	47	55	66	48	67
41	2	1							1			2	4	4	191	146	113.1	0.775	3.917	145	30	326	16	152	1102	0.669	7.005	46	65	75	59	54
4	1	2							2			2	5	5	168	120.2	112.9	0.939	6.119	129	29	304	24	125	2725	0.625	7.91	80	66	56	32	31
43	2	1							2			2	4	5	331	107.7	87.1	0.809	6.414	90	39	317	21	101	2545	1.003	7.842	65	85	71	44	57
44	1	1							1			2	4	4	148	179.4	169.5	0.945	2.375	192	22	342	14	174	462	0.362	6.136	26	46	61	44	22
45	2	1							1			2	4	4	333	120.2	81.8	0.681	5.825	118	17	321	21	118	2245	0.74	7.716	74	77	53	38	47
46	1	2							1			2	5	4	124	256	235.7	0.921	1.036	275	36	342	14	296	233	0.034	5.451	21	26	23	20	48
47	2	1							2			2	4	5	382	106	78.7	0.743	5.708	109	34	307	25	123	2062	1.039	7.631	75	76	70	31	54
48	1	1							2			2	4	5	235	144.1	111.5	0.774	3.617	157	21	314	13	141	968	0.422	6.875	60	48	52	36	34
49	1	2							1			2	5	4	263	122.1	111.8	0.915	4.411	136	15	327	17	128	1377	0.637	7.228	49	64	64	43	24
50	2	2							2			2	5	5	168	178.7	128.5	0.719	1.983	246	11	347	15	233	507	0.163	6.229	31	41	31	22	4
51	1	2							1			2	5	4	298	96.3	90.6	0.94	6.4	92	34	313	21	95	2594	1.053	7.861	80	93	66	34	56
52	1	1							1			2	4	4	268	120.5	83.9	0.696	4.661	151	33	328	25	142	1740	0.433	7.462	58	71	60	49	57
53	2	1							1			2	4	4	378	83.7	92	1.099	7.864	75	36	319	24	99	3210	1.549	8.074	79	107	54	37	71
54	1	2							2			2	5	5	88	138.5	134.1	0.968	3.008	170	38	336	19	173	872	0.709	6.771	49	71	55	51	63
55	2	2							1			2	5	4	571	107.7	67.8	0.63	6.144	101	32	295	25	107	2775	0.574	7.928	73	82	76	45	41
56	2	1							2			2	4	5	128	209.3	115.9	0.554	3.456	167	24	328	19	159	1086	0.326	6.99	47	48	51	42	12
57	1	2							1			2	5	4	286	211.1	257	1.218	2.9	208	24	329	22	194	989	0.294	6.897	44	45	41	25	12
58	1	1							1			2	4	4	330	130.5	94.6	0.725	4.222	153	9	327	18	144	1245	0.367	7.127	52	69	61	37	11
59	1	1							1			2	4	4	143	191.1	126.6	0.663	1.333	281	12	339	15	269	368	0.164	5.908	24	30	34	21	8
60	2	2							1			2	5	4	97	200.5	149.1	0.744	2.075	223	34	330	16	215	674	0.368	6.513	31	39	38	40	45
61	2	2							2			2	5	5	193	129.3	103.1	0.798	3.311	152	27	332	20	148	877	0.479	6.777	48	74	75	65	43
62	2	2										2	5		346	93.5	73.9	0.79	5.408	97	54	317	28	117	1919	1.001	7.56	73	88	65	44	74
63	2	1							1			2	4	4	288	124.7	94.2	0.756	5.336	128	11	315	21	117	1928	0.479	7.564	72	82	65	43	41
64	2	1							2			2	4	5	38	237.7	203.6	0.856	1.361	278	7	350	13	269	305	0.167	5.72	18	29	30	15	2
65	2	1							1			2	4	4	170	131.1	101.6	0.775	4.592	110	35	323	19	126	1331	0.698	7.194	56	75	86	61	56
66	1	1							1			2	4	4	247	134	134.1	1.001	2.836	157	36	334	15	165	625	0.642	6.438	41	61	70	62	49
67	2	1							1			2	4	4	217	105.3	90.7	0.861	4.419	143	34	317	18	146	1370	0.948	7.223	61	78	64	50	53
68	1	2							2			2	5	5	287	146.2	81.3	0.556	2.186	220	39	338	13	229	541	0.355	6.293	47	51	41	36	63
69	2	2										2	5		445	99.2	89.8	0.905	5.95	129	45	315	24	128	2702	0.546	7.902	70	63	44	36	37
70	2	1							1			2	4	4	211	101.7	94.2	0.926	5.697	117	22	316	20	117	2009	0.905	7.605	72	92	73	45	50
71	2	1							1			2	4	4	387	106.1	92.5	0.872	6.397	115	25	311	27	110	3008	0.62	8.009	56	83	71	37	46
72	1	2							2			2	5	5	485	112.5	89.2	0.793	5.611	97	43	312	22	108	1935	0.944	7.568	78	106	71	35	67
74	2	1							1			2	4	4	167	164.5	138.4	0.841	2.792	169	24	334	17	157	586	0.318	6.373	48	53	61	46	36
75	2	2							1			2	5	4	140	121.9	113.4	0.93	3.836	142	37	329	16	142	1061	0.983	6.967	56	60	74	62	48
76	1	1							1			2	4	4	297	113.2	107	0.945	4.775	113	21	327	15	111	1197	0.613	7.088	55	83	93	44	54
77	2	1							1			2	4	4	196	139	116.4	0.838	3.189	185	32	334	16	190	942	0.342	6.848	57	60	52	40	38
78	1	3							3			2	6	6	242	130.9	110.4	0.843	5.872	113	11	307	20	101	1914	0.814	7.557	77	76	78	38	25
79	2	3							3			2	6	6	275	107.2	85	0.793	6.531	121	24	327	32	124	3257	0.644	8.089	75	63	59	28	30
80	1	3							3			2	6	6	243	148.2	113.9	0.769	3.781	156	27	330	17	138	1098	0.545	7.001	52	62	75	54	24
81	1	3							3			2	6	6	409	113.5	61.2	0.539	6.981	143	15	279	29	128	4450	0.272	8.401	66	38	37	32	23
82	1	3							3			2	6	6	394	136.6	91.2	0.668	5.175	147	12	311	21	132	1844	0.396	7.52	66	65	46	29	15
83	1	3							3			2	6	6	720	80.8	63.4	0.785	9.589	71	36	276	40	94	6629	1.116	8.799	83	80	59	33	62
84	1	3							3			2	6	6	169	210.7	164.9	0.783	1.228	286	10	345	17	278	278	0.105	5.628	32	29	23	19	1
85	2	3							3			2	6	6	87	216.4	141.3	0.653	2.264	230	21	340	17	212	682	0.309	6.525	31	41	48	41	18
86	2	3							3			2	6	6	319	131.9	103.2	0.782	4.508	141	25	323	20	134	1745	0.643	7.465	52	66	57	38	45
87	2	3							3			2	6	6	433	110	85.8	0.78	4.747	112	27	322	18	114	1310	0.524	7.178	85	75	65	38	58
88	2	3							3			2	6	6	210	143	121.6	0.851	7.097	106	41	310	36	115	5749	0.261	8.657	72	77	65	56	70
89	1	3							3			2	6	6	101	217.6	165	0.758	1.789	220	22	343	10	202	325	0.336	5.784	24	36	31	37	25
90	1	3							3			2	6	6	76	237.2	181.1	0.764	1.111	274	16	350	10	259	185	0.173	5.22	21	23	15	16	37
91	1	3							3			2	6	6	243	182.2	128.1	0.703	4.381	111	41	316	17	108	1190	0.329	7.082	69	72	56	62	56
92	1	3							3			2	6	6	333	167.5	107	0.639	3.247	136	28	327	13	121	628	0.285	6.443	63	73	73	62	38
93	1	3							3			2	6	6	424	132.7	83.3	0.628	5.456	118	28	311	20	110	2005	0.615	7.603	77	74	82	33	31
94	1	3							3			2	6	6	202	144.7	113.5	0.784	3.731	167	15	333	17	157	1036	0.452	6.943	50	56	60	35	13
95	2	3							3			2	6	6	289	107.5	84.7	0.788	5.475	106	41	309	21	115	1993	0.979	7.597	82	95	59	45	60
96	1	3							3			2	6	6	173	157.1	138.4	0.881	3.397	213	14	327	18	200	1234	0.286	7.118	40	51	40	26	6
97	1	3							3			2	6	6	173	157.1	138.4	0.881	3.569	230	10	327	25	222	1614	0.119	7.386	53	43	23	19	4
98	1	3							3			2	6	6	297	128	101.7	0.795	4.981	79	49	320	28	95	1288	0.532	7.161	70	75	90	58	47
99	1	3							3			2	6	6	204	123.6	90.9	0.736	4.911	146	9	320	18	137	1519	0.568	7.326	63	65	57	30	18
100	1	3							3			2	6	6	433	114.9	86	0.748	5	160	8	318	20	147	1890	0.261	7.544	53	70	64	22	12
101	1	3							3			2	6	6	454	90.3	78.8	0.873	6.781	123	35	302	37	137	4776	0.717	8.471	74	59	42	33	64
102	2	3							3			2	6	6	377	111.3	76	0.683	6.936	89	31	306	21	96	2892	0.623	7.97	83	89	77	48	59
103	2	3							3			2	6	6	306	112	89	0.795	4.325	95	33	322	14	106	911	1.017	6.815	68	98	105	61	65
104	2	3							3			2	6	6	358	119.9	77.1	0.643	2.858	195	22	330	15	182	755	0.284	6.627	73	50	51	25	38
105	2	3							3			2	6	6	400	89.1	78.7	0.882	7.172	86	29	286	26	90	3036	0.971	8.018	66	93	62	45	46
106	2	2							1			2	5	4	390	127	103.1	0.812	4.519	122	40	326	17	139	1416	0.855	7.256	76	74	68	61	70
107	1	3							3			2	6	6	453	92.6	75.8	0.818	6.964	86	42	284	30	101	3334	0.857	8.112	89	78	58	43	75
108	1	3							3			2	6	6	469	101.9	82.1	0.806	6.375	112	32	313	26	98	2997	0.512	8.005	85	82	62	40	48
109	2	2							1			2	5	4	97	78	86.8	1.113	6.925	81	44	317	25	107	2721	1.897	7.909	72	89	91	45	74
111	2	2							1			2	5	4	392	93.4	88.5	0.948	7.808	95	33	302	25	117	3587	0.541	8.185	78	84	66	33	65
